# Supplementary material for: Functional Analyses of the Bacillus velezensis HMB26553 Genome Provide Evidence That Its Genes Are Potentially Related to the Promotion of Plant Growth and Prevention of Cotton Rhizoctonia Damping-Off
Source: Cells. 2023 May 2;12(9):1301. doi: 10.3390/cells12091301 (PMC10177454; doi:10.3390/cells12091301)
Supplement: Supplementary file 1 [file cells-12-01301-s001.zip]

Archive with 1 entries (1 files):
- cells-2317261-supplementary.pdf
